# Supplementary material for: Cataloging the biomedical world of pain through semi-automated curation of molecular interactions
Source: Database (Oxford). 2013 May 23;2013:bat033. doi: 10.1093/database/bat033 (PMC3662864; doi:10.1093/database/bat033)
Supplement: Supplementary Data [file supp_bat033_suppl_data.zip]

Archive with 7 entries (7 files):
- Supplementary File 3.docx
- Supplementary File 4.docx
- Supplementary File 7.docx
- Supplementary_file1.docx
- supp_file_5.docx
- supp_file_6.docx
- supplementary file 2.docx
